# Supplementary material for: SLC38A2 provides proline to fulfill unique synthetic demands arising during osteoblast differentiation and bone formation
Source: eLife. 2022 Mar 9;11:e76963. doi: 10.7554/eLife.76963 (PMC9007586; doi:10.7554/eLife.76963)
Supplement: Figure 1—source data 1. [file elife-76963-fig1-data1.zip]

Archive with 10 entries (9 files):
- Figure 1-source data/
- __MACOSX/._Figure 1-source data
- Figure 1-source data/cOB GM vs OM D7 transcriptomic data.xlsx
- __MACOSX/Figure 1-source data/._cOB GM vs OM D7 transcriptomic data.xlsx
- Figure 1-source data/Figure 1C.xlsx
- __MACOSX/Figure 1-source data/._Figure 1C.xlsx
- Figure 1-source data/Figure 1A.xml
- __MACOSX/Figure 1-source data/._Figure 1A.xml
- Figure 1-source data/Figure 1B.xml
- __MACOSX/Figure 1-source data/._Figure 1B.xml
