# Supplementary material for: SLC38A2 provides proline to fulfill unique synthetic demands arising during osteoblast differentiation and bone formation
Source: eLife. 2022 Mar 9;11:e76963. doi: 10.7554/eLife.76963 (PMC9007586; doi:10.7554/eLife.76963)
Supplement: Figure 1—source data 1. [file elife-76963-fig1-data1.zip › Figure 1-source data/Figure 1A.xml]

<?xml version="1.0" encoding="UTF-8" standalone="yes"?><?xml-stylesheet type="text/xsl" href="#"?><xsl:stylesheet xmlns:xsl="http://www.w3.org/1999/XSL/Transform" xmlns:dt="urn:schemas-microsoft-com:datatypes" xmlns:ps="http://graphpad.com/prism/Prism.htm" version="1.0">

<!--
	XML style sheet template for formatting data and info tables from GraphPad Prism 8.0.
	Copyright 1992-2021 GraphPad Software, LLC
-->

<xsl:output method="html" version="4.0" omit-xml-declaration="yes"></xsl:output>


<GraphPadPrismFile xmlns="http://graphpad.com/prism/Prism.htm" PrismXMLVersion="5.00">
<Created>
<OriginalVersion CreatedByProgram="GraphPad Prism" CreatedByVersion="9.3.1.350" Login="root" DateTime="2022-03-03T09:42:44-06:00"></OriginalVersion>
</Created>
<InfoSequence>
</InfoSequence>
<TableSequence Selected="1">
<Ref ID="Table1" Selected="1"></Ref>
</TableSequence>
<Table ID="Table1" XFormat="none" YFormat="replicates" Replicates="1" TableType="TwoWay" EVFormat="AsteriskAfterNumber">
<Title>Data 2</Title>
<RowTitlesColumn Width="132">
<Subcolumn>
<d><TextAlign align="Center"><B>RUNX2</B></TextAlign></d>
<d><TextAlign align="Center"><B>OSX</B></TextAlign></d>
<d><TextAlign align="Center"><B>COL1A1</B></TextAlign></d>
<d><TextAlign align="Center"><B>OCN</B></TextAlign></d>
</Subcolumn>
</RowTitlesColumn>
<YColumn Width="121" Decimals="8" Subcolumns="1">
<Title><TextAlign align="Right"><B>Ala</B></TextAlign></Title>
<Subcolumn>
<d>1.23348018</d>
<d>1.2041116</d>
<d>1.30690162</d>
<d>1.0866373</d>
</Subcolumn>
</YColumn>
<YColumn Width="121" Decimals="8" Subcolumns="1">
<Title><TextAlign align="Right"><B>Arg</B></TextAlign></Title>
<Subcolumn>
<d>1.00178891</d>
<d>0.71556351</d>
<d>0.84078712</d>
<d>1.12701252</d>
</Subcolumn>
</YColumn>
<YColumn Width="121" Decimals="8" Subcolumns="1">
<Title><TextAlign align="Right"><B>Asp</B></TextAlign></Title>
<Subcolumn>
<d>0.91858038</d>
<d>0.68893528</d>
<d>0.8559499</d>
<d>1.31524008</d>
</Subcolumn>
</YColumn>
<YColumn Width="121" Decimals="8" Subcolumns="1">
<Title><TextAlign align="Right"><B>Asn</B></TextAlign></Title>
<Subcolumn>
<d>1.05555556</d>
<d>0.72222222</d>
<d>0.63888889</d>
<d>0.88888889</d>
</Subcolumn>
</YColumn>
<YColumn Width="121" Decimals="8" Subcolumns="1">
<Title><TextAlign align="Right"><B>Cys</B></TextAlign></Title>
<Subcolumn>
<d>0.52863436</d>
<d>1.14537445</d>
<d>0.52863436</d>
<d>1.40969163</d>
</Subcolumn>
</YColumn>
<YColumn Width="121" Decimals="8" Subcolumns="1">
<Title><TextAlign align="Right"><B>Gln</B></TextAlign></Title>
<Subcolumn>
<d>1.86192469</d>
<d>0.69037657</d>
<d>0.69037657</d>
<d>0.66945607</d>
</Subcolumn>
</YColumn>
<YColumn Width="121" Decimals="8" Subcolumns="1">
<Title><TextAlign align="Right"><B>Glu</B></TextAlign></Title>
<Subcolumn>
<d>0.30259366</d>
<d>0.63400576</d>
<d>0.74927954</d>
<d>0.90778098</d>
</Subcolumn>
</YColumn>
<YColumn Width="121" Decimals="8" Subcolumns="1">
<Title><TextAlign align="Right"><B>Gly</B></TextAlign></Title>
<Subcolumn>
<d>0.84260731</d>
<d>2.19395866</d>
<d>4.26073132</d>
<d>0.84260731</d>
</Subcolumn>
</YColumn>
<YColumn Width="121" Decimals="8" Subcolumns="1">
<Title><TextAlign align="Right"><B>His</B></TextAlign></Title>
<Subcolumn>
<d>1.06870229</d>
<d>1.67938931</d>
<d>0.22900763</d>
<d>0</d>
</Subcolumn>
</YColumn>
<YColumn Width="121" Decimals="8" Subcolumns="1">
<Title><TextAlign align="Right"><B>Ile</B></TextAlign></Title>
<Subcolumn>
<d>0.47191011</d>
<d>0.26966292</d>
<d>0.38202247</d>
<d>0.94382022</d>
</Subcolumn>
</YColumn>
<YColumn Width="121" Decimals="8" Subcolumns="1">
<Title><TextAlign align="Right"><B>Leu</B></TextAlign></Title>
<Subcolumn>
<d>0.5876494</d>
<d>0.83665339</d>
<d>0.34860558</d>
<d>1.46414343</d>
</Subcolumn>
</YColumn>
<YColumn Width="121" Decimals="8" Subcolumns="1">
<Title><TextAlign align="Right"><B>Lys</B></TextAlign></Title>
<Subcolumn>
<d>0.54290718</d>
<d>0.89316988</d>
<d>0.66549912</d>
<d>1.1033275</d>
</Subcolumn>
</YColumn>
<YColumn Width="121" Decimals="8" Subcolumns="1">
<Title><TextAlign align="Right"><B>Met</B></TextAlign></Title>
<Subcolumn>
<d>1.00877193</d>
<d>0.52631579</d>
<d>0.43859649</d>
<d>0.92105263</d>
</Subcolumn>
</YColumn>
<YColumn Width="121" Decimals="8" Subcolumns="1">
<Title><TextAlign align="Right"><B>Phe</B></TextAlign></Title>
<Subcolumn>
<d>1.01333333</d>
<d>0.61333333</d>
<d>0.48</d>
<d>0.56</d>
</Subcolumn>
</YColumn>
<YColumn Width="73" Decimals="8" Subcolumns="1">
<Title><TextAlign align="Right"><B>Pro</B></TextAlign></Title>
<Subcolumn>
<d>1.71568627</d>
<d>2.17320261</d>
<d>3.10457516</d>
<d>1.20915033</d>
</Subcolumn>
</YColumn>
<YColumn Width="73" Decimals="8" Subcolumns="1">
<Title><TextAlign align="Right"><B>Ser</B></TextAlign></Title>
<Subcolumn>
<d>1.55920281</d>
<d>1.14888628</d>
<d>0.53927315</d>
<d>0.86752638</d>
</Subcolumn>
</YColumn>
<YColumn Width="73" Decimals="8" Subcolumns="1">
<Title><TextAlign align="Right"><B>Thr</B></TextAlign></Title>
<Subcolumn>
<d>1.27071823</d>
<d>1.03130755</d>
<d>0.55248619</d>
<d>1.36279926</d>
</Subcolumn>
</YColumn>
<YColumn Width="73" Decimals="8" Subcolumns="1">
<Title><TextAlign align="Right"><B>Trp</B></TextAlign></Title>
<Subcolumn>
<d>0.84033613</d>
<d>1.17647059</d>
<d>0.33613445</d>
<d>0</d>
</Subcolumn>
</YColumn>
<YColumn Width="73" Decimals="8" Subcolumns="1">
<Title><TextAlign align="Right"><B>Tyr</B></TextAlign></Title>
<Subcolumn>
<d>1.11111111</d>
<d>1.11111111</d>
<d>0.37037037</d>
<d>1.55555556</d>
</Subcolumn>
</YColumn>
<YColumn Width="73" Decimals="8" Subcolumns="1">
<Title><TextAlign align="Right"><B>Val</B></TextAlign></Title>
<Subcolumn>
<d>0.8852459</d>
<d>0.3442623</d>
<d>0.47540984</d>
<d>0.52459016</d>
</Subcolumn>
</YColumn>
</Table>
</GraphPadPrismFile>

<xsl:template match="ps:Info">
	<a><xsl:attribute name="name"><xsl:value-of select="@ID"></xsl:value-of></xsl:attribute></a>
	<table border="0">
		<tr>
			<td><xsl:apply-templates select="ps:Title"></xsl:apply-templates> </td><td width="20"></td><td width="50%"><b>Notes</b></td>
		</tr>
		<tr>
			<td valign="top">
				<table BORDER="1" CELLSPACING="0">
					<tr><th>Constant</th><th>Name</th></tr>
					<xsl:for-each select="ps:Constant">
						<tr>
	<td><xsl:apply-templates select="ps:Name"></xsl:apply-templates> </td>
	<td><xsl:apply-templates select="ps:Value"></xsl:apply-templates> </td>
						</tr>
					</xsl:for-each>
				</table>
			</td>
			<td></td>
			<td valign="top">
				<xsl:apply-templates select="ps:Notes"></xsl:apply-templates>
			</td>
		</tr>
	</table>
</xsl:template>

<xsl:template match="ps:GraphPadPrismFile">
<HTML>
      <BODY>
	
	<xsl:variable name="Chars" select="'ABCDEFGHIJKLMNOPQRSTUVWXYZ'"></xsl:variable>	
	<font color="#999999"> 

<p align="center">This file can be opened by <a href="https://www.graphpad.com">GraphPad</a> Prism (version 
	<xsl:value-of select="@PrismXMLVersion"></xsl:value-of> or later). </p></font><hr></hr>
         This file contains <xsl:value-of select="count(ps:Table|ps:HugeTable)"></xsl:value-of> data tables and 
	<xsl:value-of select="count(ps:Info)+count(ps:Table|ps:HugeTable/ps:Info)"></xsl:value-of> info tables:

	<dir>
        <xsl:for-each select="ps:Info">
		<li>
		<a>
		<xsl:attribute name="href">#<xsl:value-of select="@ID"></xsl:value-of></xsl:attribute> 
		<xsl:apply-templates select="ps:Title"></xsl:apply-templates>
		</a>
		</li>
	</xsl:for-each>
        <xsl:for-each select="ps:Table|ps:HugeTable">
		<li>
		<a>
		<xsl:attribute name="href">#<xsl:value-of select="@ID"></xsl:value-of></xsl:attribute> 
		<xsl:apply-templates select="ps:Title"></xsl:apply-templates>
		</a>
		<dir>
        	<xsl:for-each select="ps:Info">
  			<li>
	  		<a>
  			<xsl:attribute name="href">#<xsl:value-of select="@ID"></xsl:value-of></xsl:attribute> 
  			<xsl:apply-templates select="ps:Title"></xsl:apply-templates>
	  		</a>
  			</li>
	  	</xsl:for-each>
		</dir>
		</li>
	</xsl:for-each>
	</dir>
        <hr></hr>


	<xsl:apply-templates select="ps:Info"></xsl:apply-templates>

	<br></br>
	<hr></hr>
	<br></br>


     <xsl:for-each select="ps:Table|ps:HugeTable">
	<xsl:apply-templates select="ps:Title"></xsl:apply-templates>
	<a><xsl:attribute name="name"><xsl:value-of select="@ID"></xsl:value-of></xsl:attribute></a>
	<xsl:variable name="width" select="100 div count (*/ps:Subcolumn)"></xsl:variable>

	<xsl:variable name="xFormat" select="./@XFormat"></xsl:variable>
	<xsl:variable name="yFormat" select="./@YFormat"></xsl:variable>
	<xsl:variable name="nRepl" select="./@replicates"></xsl:variable>
	<xsl:variable name="isXAdvancedColumn" select="boolean(($xFormat='date' or $xFormat='time' or $xFormat='startenddate') and count(ps:XAdvancedColumn) &gt; 0)"></xsl:variable>
	<xsl:variable name="isXAdvancedSubcol" select="boolean(($xFormat='startenddate') or count(ps:XAdvancedColumn/ps:Subcolumn/ps:Title) &gt; 0)"></xsl:variable>
	<xsl:variable name="isXSubcol" select="boolean(($xFormat='error' or count(ps:XColumn/ps:Subcolumn/ps:Title) &gt; 0) and not ($isXAdvancedColumn))"></xsl:variable>					
	<xsl:variable name="isYSubcol" select="boolean(($yFormat='replicates'and ./@Replicates&gt;1) or         ($yFormat!='text'and $yFormat!='replicates') or        count(ps:YColumn/ps:Subcolumn/ps:Title)&gt;0)"></xsl:variable>
	<xsl:variable name="isYSubColNameCustom" select="boolean($isYSubcol and count(ps:SubColumnTitles)&gt;0)"></xsl:variable>
	<TABLE BORDER="1" CELLSPACING="0">
		<TR>
			<xsl:for-each select="ps:RowTitlesColumn">
				<TD align="center">
				<xsl:attribute name="rowspan"> 
				<xsl:if test="$isXSubcol or $isXAdvancedSubcol or $isYSubcol">2</xsl:if>
				</xsl:attribute><BR></BR>
				</TD>
			</xsl:for-each>
			<xsl:if test="not ($isXAdvancedColumn)">
				<xsl:for-each select="ps:XColumn">
					<TD align="center"> 
						<xsl:attribute name="rowspan">	
						<xsl:if test="$isYSubcol and not($isXSubcol)">2</xsl:if>
						</xsl:attribute>
						<xsl:attribute name="colspan"><xsl:value-of select="./@Subcolumns"></xsl:value-of></xsl:attribute>
						 
						<xsl:apply-templates select="ps:Title"></xsl:apply-templates>
						<xsl:if test="count(ps:Title)=0 or ps:Title=''">X-Title</xsl:if>				
						 
					</TD>
				</xsl:for-each>
			</xsl:if>
			<xsl:if test="$isXAdvancedColumn">
				<xsl:for-each select="ps:XAdvancedColumn">
					<TD align="center"> 
						<xsl:attribute name="rowspan">	
						<xsl:if test="$isYSubcol and not($isXAdvancedSubcol)">2</xsl:if>
						</xsl:attribute>
						<xsl:attribute name="colspan"><xsl:value-of select="./@Subcolumns"></xsl:value-of></xsl:attribute>
						 
						<xsl:apply-templates select="ps:Title"></xsl:apply-templates>
						<xsl:if test="count(ps:Title)=0 or ps:Title=''">X-Title</xsl:if>				
						 
					</TD>
				</xsl:for-each>
			</xsl:if>
			<xsl:for-each select="ps:YColumn">		
				<xsl:variable name="DefColName2" select="(position()-1) mod 26"></xsl:variable> 
				<xsl:variable name="DefColName1" select="(position()-1-$DefColName2) div 26"></xsl:variable> 
				<TD align="center">
					<xsl:attribute name="colspan"><xsl:value-of select="./@Subcolumns"></xsl:value-of></xsl:attribute> 
					<xsl:attribute name="rowspan">	
					<xsl:if test="($isXSubcol or $isXAdvancedSubcol) and not($isYSubcol)">2</xsl:if>
					</xsl:attribute>
					 
					<xsl:apply-templates select="ps:Title"></xsl:apply-templates>
					<xsl:if test="count(ps:Title)=0 or ps:Title=''">
					<xsl:value-of select="'Data Set-'"></xsl:value-of>
					<xsl:if test="$DefColName1 &gt; 0">
						<xsl:value-of select="substring($Chars,$DefColName1,1)"></xsl:value-of>
					</xsl:if>		
					<xsl:value-of select="substring($Chars,$DefColName2+1,1)"></xsl:value-of>
					</xsl:if>
					 				
	   			</TD>
	  		</xsl:for-each>
		</TR>
		<xsl:if test="$isXSubcol or $isXAdvancedSubcol or $isYSubcol">
		   <TR>
			<xsl:if test="$isXSubcol">
	  			<xsl:for-each select="ps:XColumn">
				<xsl:for-each select="ps:Subcolumn">
				<TD align="center"> 
					 
					<xsl:apply-templates select="ps:Title"></xsl:apply-templates>
					<xsl:if test="count(ps:Title)=0 or ps:Title=''">
						<xsl:choose>
						<xsl:when test="position()=1"><B>X</B></xsl:when>
						<xsl:when test="position()=2"><B>Err.Bar</B></xsl:when>
						</xsl:choose>
					</xsl:if>				
					 
				</TD>
			    	</xsl:for-each>
			    	</xsl:for-each>
			</xsl:if>
			<xsl:if test="$isXAdvancedSubcol">
	  			<xsl:for-each select="ps:XAdvancedColumn">
				<xsl:for-each select="ps:Subcolumn">
				<TD align="center"> 
					 
					<xsl:apply-templates select="ps:Title"></xsl:apply-templates>
					<xsl:if test="count(ps:Title)=0 or ps:Title=''">
						<xsl:choose>
						<xsl:when test="position()=1"><B>Starting Date</B></xsl:when>
						<xsl:when test="position()=2"><B>Ending Date</B></xsl:when>
						</xsl:choose>
					</xsl:if>				
					 
				</TD>
			    	</xsl:for-each>
			    	</xsl:for-each>
			</xsl:if>			
			<xsl:if test="$isYSubcol">
	  			<xsl:for-each select="ps:YColumn">
				<xsl:variable name="DefColName2" select="(position()-1) mod 26"></xsl:variable> 
				<xsl:variable name="DefColName1" select="(position()-1-$DefColName2) div 26"></xsl:variable>
				<xsl:variable name="YColumnNdx" select="position()"></xsl:variable>				
				<xsl:for-each select="ps:Subcolumn">
				<TD align="center">
					 
					<xsl:apply-templates select="ps:Title"></xsl:apply-templates>
					<xsl:if test="count(ps:Title)=0 or ps:Title=''">
					<xsl:if test="$yFormat='replicates' or $yFormat='text'">
						<B>
						<xsl:if test="$DefColName1 &gt; 0">
							<xsl:value-of select="substring($Chars,$DefColName1,1)"></xsl:value-of>
					</xsl:if>
					<xsl:choose>
						<xsl:when test="$isYSubColNameCustom">
							<xsl:variable name="subColCustomNamePos" select="position()"></xsl:variable>
							<xsl:for-each select="../../ps:SubColumnTitles/ps:Subcolumn">
								<xsl:if test="position()=$subColCustomNamePos">
									<xsl:choose>
										<xsl:when test="../../ps:SubColumnTitles/@OwnSet='1'">
											<xsl:variable name="DItemsCount" select="count(./ps:d)"></xsl:variable>
											<xsl:choose>
												<xsl:when test="$DItemsCount&lt;$YColumnNdx or ./ps:d[$YColumnNdx]=''">
													<xsl:value-of select="substring($Chars,$DefColName2+1,1)"></xsl:value-of>:Y<xsl:value-of select="position()"></xsl:value-of>
												</xsl:when>
												<xsl:otherwise>
													<xsl:apply-templates select="./ps:d[$YColumnNdx]"></xsl:apply-templates>
												</xsl:otherwise>
											</xsl:choose>
										</xsl:when>
										<xsl:when test="../../ps:SubColumnTitles/@OwnSet='0'">
											<xsl:variable name="DItemsCount" select="count(./ps:d)"></xsl:variable>
											<xsl:choose>
												<xsl:when test="$DItemsCount&lt;1 or ./ps:d[1]=''">
													<xsl:value-of select="substring($Chars,$DefColName2+1,1)"></xsl:value-of>:Y<xsl:value-of select="position()"></xsl:value-of>
												</xsl:when>
												<xsl:otherwise>
													<xsl:apply-templates select="./ps:d[1]"></xsl:apply-templates>
												</xsl:otherwise>
											</xsl:choose>
										</xsl:when>
										<xsl:otherwise>
											<xsl:apply-templates select="ps:d"></xsl:apply-templates>
											<xsl:if test="ps:d=''">
												<xsl:value-of select="substring($Chars,$DefColName2+1,1)"></xsl:value-of>:Y<xsl:value-of select="position()"></xsl:value-of>
											</xsl:if>
										</xsl:otherwise>
									</xsl:choose>
								</xsl:if>
							</xsl:for-each>
						</xsl:when>
						<xsl:otherwise>
							<xsl:value-of select="substring($Chars,$DefColName2+1,1)"></xsl:value-of>:Y<xsl:value-of select="position()"></xsl:value-of>
						</xsl:otherwise>
					</xsl:choose>
						</B>
					</xsl:if>
					<xsl:if test="$yFormat!='replicates' and $yFormat!='text'">
					<xsl:if test="not($yFormat='replicates' or $yFormat='text')">	
					<xsl:if test="position()=1"><B>Mean</B></xsl:if>
					<xsl:if test="position()!=1">					<xsl:choose>
					<xsl:when test="$yFormat='SD'">
						<B>SD</B>
					</xsl:when>
					<xsl:when test="$yFormat='SE'">
						<B>SEM</B>
					</xsl:when>
					<xsl:when test="$yFormat='CV'">
						<B>%CV</B>
					</xsl:when>
					<xsl:when test="$yFormat='SDN'">
						<xsl:if test="position()=2"><B>SD</B></xsl:if>
						<xsl:if test="position()=3"><B>N</B></xsl:if>
					</xsl:when>
					<xsl:when test="$yFormat='SEN'">
						<xsl:if test="position()=2"><B>SEM</B></xsl:if>
						<xsl:if test="position()=3"><B>N</B></xsl:if>
					</xsl:when>
					<xsl:when test="$yFormat='CVN'">
						<xsl:if test="position()=2"><B>%CV</B></xsl:if>
						<xsl:if test="position()=3"><B>N</B></xsl:if>
					</xsl:when>
					<xsl:when test="$yFormat='low-high'">
						<xsl:if test="position()=2"><B>+Error</B></xsl:if>
						<xsl:if test="position()=3"><B>-Error</B></xsl:if>
					</xsl:when>
					<xsl:when test="$yFormat='upper-lower-limits'">
						<xsl:if test="position()=2"><B>UpperLimit</B></xsl:if>
						<xsl:if test="position()=3"><B>LowerLimit</B></xsl:if>
					</xsl:when>
					</xsl:choose>
					</xsl:if>
					</xsl:if>
					</xsl:if>
					</xsl:if>
					 				
	   			</TD>
			    	</xsl:for-each>
			    	</xsl:for-each>
			</xsl:if>
		   </TR>
		</xsl:if>
		<TR>	
          <xsl:for-each select="ps:RowTitlesColumn/ps:Subcolumn">
          	<td valign="top" nowrap="1">
				<xsl:attribute name="width"><xsl:value-of select="$width"></xsl:value-of>%</xsl:attribute> 
				<xsl:apply-templates select="ps:d"></xsl:apply-templates>
				<xsl:if test="count(ps:d)=0"><br></br></xsl:if>				
			</td>
          </xsl:for-each>		  
		  <xsl:if test="not($isXAdvancedColumn)">
			   <xsl:for-each select="ps:XColumn/ps:Subcolumn">
				<td valign="top" nowrap="1">
					<xsl:attribute name="width"><xsl:value-of select="$width"></xsl:value-of>%</xsl:attribute> 
					<xsl:apply-templates select="ps:d"></xsl:apply-templates>
					<xsl:if test="count(ps:d)=0"><br></br></xsl:if>				
				</td>
			  </xsl:for-each>
		  </xsl:if>			  
		  <xsl:if test="$isXAdvancedColumn">
			   <xsl:for-each select="ps:XAdvancedColumn/ps:Subcolumn">
				<td valign="top" nowrap="1">
					<xsl:attribute name="width"><xsl:value-of select="$width"></xsl:value-of>%</xsl:attribute> 
					<xsl:apply-templates select="ps:d"></xsl:apply-templates>
					<xsl:if test="count(ps:d)=0"><br></br></xsl:if>				
				</td>
			  </xsl:for-each>
		  </xsl:if>
          <xsl:for-each select="ps:YColumn/ps:Subcolumn">
          	<td valign="top" nowrap="1">
				<xsl:attribute name="width"><xsl:value-of select="$width"></xsl:value-of>%</xsl:attribute> 
				<xsl:apply-templates select="ps:d"></xsl:apply-templates>
				<xsl:if test="count(ps:d)=0"><br></br></xsl:if>				
            </td>
          </xsl:for-each>
        </TR>
       </TABLE>
	<br></br>
	<xsl:apply-templates select="ps:Info"></xsl:apply-templates>
	<br></br>
	<hr></hr>
	<br></br>
	</xsl:for-each>

      </BODY>
    </HTML>
</xsl:template>


<!--<xsl:template match="ps:d">
	<xsl:choose>
		<xsl:when test="@Excluded and string-length(text())" >
		    <font color="#0000ee">
	      		<xsl:apply-templates select="node()"/>*		
		    </font>
		</xsl:when>
	    <xsl:otherwise>
			<xsl:apply-templates select="node()"/>
		</xsl:otherwise>
	</xsl:choose>
	<xsl:if test="position()!=last()"><br/></xsl:if>
</xsl:template>-->

<xsl:template match="ps:d">			
	<xsl:choose>
		<xsl:when test="@Excluded and string-length(text())">
				<xsl:choose>
					<xsl:when test="../../../@EVFormat='AsteriskAfterNumber'">
						<font color="#0000ee">
							<xsl:apply-templates select="node()"></xsl:apply-templates>*
						</font>
					</xsl:when>
					<xsl:when test="../../../@EVFormat='Blank'">				
					</xsl:when>
					<xsl:otherwise>
						<xsl:apply-templates select="node()"></xsl:apply-templates>
					</xsl:otherwise>
				</xsl:choose>
		</xsl:when>
		<xsl:otherwise>
			<xsl:apply-templates select="node()"></xsl:apply-templates>
		</xsl:otherwise>
	</xsl:choose>
	<xsl:if test="position()!=last()"><br></br></xsl:if>				
</xsl:template>


<xsl:template match="ps:Title">
	<b><xsl:apply-templates select="node()"></xsl:apply-templates></b>
</xsl:template>

<xsl:template match="node()">
	<xsl:param name="DoNotUseBR" select="0"></xsl:param>
	<xsl:choose>
		<xsl:when test="name()='BR' and $DoNotUseBR=1">
			<div></div>
		</xsl:when>
		<xsl:otherwise>
			<xsl:copy>
				<xsl:apply-templates select="node()">
					<xsl:with-param name="DoNotUseBR" select="$DoNotUseBR"></xsl:with-param>
				</xsl:apply-templates>
			</xsl:copy>
		</xsl:otherwise>
	</xsl:choose>
</xsl:template>

<xsl:template match="ps:Font">
	<xsl:param name="DoNotUseBR" select="0"></xsl:param>
	<font>
		<xsl:if test="@Size">
			<xsl:attribute name="STYLE">font-size:<xsl:value-of select="@Size"></xsl:value-of>pt</xsl:attribute>
		</xsl:if>
		<xsl:copy-of select="@*"></xsl:copy-of>
		<xsl:apply-templates select="node()">
			<xsl:with-param name="DoNotUseBR" select="$DoNotUseBR"></xsl:with-param>
		</xsl:apply-templates>
	</font>
</xsl:template>

<xsl:template match="ps:LineStyles">
	<div>
		<xsl:if test="@align">
			<xsl:attribute name="align"><xsl:value-of select="@align"></xsl:value-of></xsl:attribute>
		</xsl:if>
		<xsl:if test="@spacing">
			<xsl:variable name="sp" select="@spacing"></xsl:variable>
			<xsl:attribute name="style">margin-bottom:<xsl:value-of select="(@spacing -100) div 5"></xsl:value-of>pt</xsl:attribute>
		</xsl:if>
		<xsl:apply-templates select="node()">
			<xsl:with-param name="DoNotUseBR" select="1"></xsl:with-param>
		</xsl:apply-templates>
	</div>
</xsl:template>

<xsl:template match="ps:Notes">
	<xsl:apply-templates select="node()">
		<xsl:with-param name="DoNotUseBR" select="1"></xsl:with-param>
	</xsl:apply-templates>
</xsl:template>


	<xsl:template match="/">
		<HTML>
			<BODY>
				<xsl:apply-templates select="//ps:GraphPadPrismFile"></xsl:apply-templates>
			</BODY>
		</HTML>
	
	</xsl:template>

</xsl:stylesheet>
