# Supplementary material for: SLC38A2 provides proline to fulfill unique synthetic demands arising during osteoblast differentiation and bone formation
Source: eLife. 2022 Mar 9;11:e76963. doi: 10.7554/eLife.76963 (PMC9007586; doi:10.7554/eLife.76963)
Supplement: Figure 2—source data 1. [file elife-76963-fig2-data1.zip]

Archive with 14 entries (13 files):
- Figure 2-source data/
- __MACOSX/._Figure 2-source data
- Figure 2-source data/Figure 2A.xml
- __MACOSX/Figure 2-source data/._Figure 2A.xml
- Figure 2-source data/Figure 2E.xml
- __MACOSX/Figure 2-source data/._Figure 2E.xml
- Figure 2-source data/Figure 2C.xlsx
- __MACOSX/Figure 2-source data/._Figure 2C.xlsx
- Figure 2-source data/Figure 2B.xlsx
- __MACOSX/Figure 2-source data/._Figure 2B.xlsx
- Figure 2-source data/Isotopomer analysis.xlsx
- __MACOSX/Figure 2-source data/._Isotopomer analysis.xlsx
- Figure 2-source data/Figure 2D.xlsx
- __MACOSX/Figure 2-source data/._Figure 2D.xlsx
