# Supplementary material for: SLC38A2 provides proline to fulfill unique synthetic demands arising during osteoblast differentiation and bone formation
Source: eLife. 2022 Mar 9;11:e76963. doi: 10.7554/eLife.76963 (PMC9007586; doi:10.7554/eLife.76963)
Supplement: Figure 2—source data 1. [file elife-76963-fig2-data1.zip › Figure 2-source data/Figure 2A.xml]

<?xml version="1.0" encoding="UTF-8" standalone="yes"?><?xml-stylesheet type="text/xsl" href="#"?><xsl:stylesheet xmlns:xsl="http://www.w3.org/1999/XSL/Transform" xmlns:dt="urn:schemas-microsoft-com:datatypes" xmlns:ps="http://graphpad.com/prism/Prism.htm" version="1.0">

<!--
	XML style sheet template for formatting data and info tables from GraphPad Prism 8.0.
	Copyright 1992-2021 GraphPad Software, LLC
-->

<xsl:output method="html" version="4.0" omit-xml-declaration="yes"></xsl:output>


<GraphPadPrismFile xmlns="http://graphpad.com/prism/Prism.htm" PrismXMLVersion="5.00">
<Created>
<OriginalVersion CreatedByProgram="GraphPad Prism" CreatedByVersion="9.3.1.350" Login="root" DateTime="2022-03-03T09:44:56-06:00"></OriginalVersion>
<MostRecentVersion CreatedByProgram="GraphPad Prism" CreatedByVersion="9.3.1.350" Login="root" DateTime="2022-03-03T09:45:16-06:00"></MostRecentVersion>
</Created>
<InfoSequence>
</InfoSequence>
<TableSequence Selected="1">
<Ref ID="Table0" Selected="1"></Ref>
</TableSequence>
<Table ID="Table0" XFormat="none" YFormat="replicates" Replicates="3" TableType="TwoWay" EVFormat="AsteriskAfterNumber">
<Title>24hr labeling</Title>
<RowTitlesColumn Width="132">
<Subcolumn>
<d><TextAlign align="Center">P</TextAlign></d>
<d><TextAlign align="Center">Q</TextAlign></d>
<d><TextAlign align="Center">E</TextAlign></d>
<d><TextAlign align="Center">D</TextAlign></d>
<d><TextAlign align="Center">N</TextAlign></d>
<d><TextAlign align="Center">S</TextAlign></d>
<d><TextAlign align="Center">G</TextAlign></d>
<d><TextAlign align="Center">A</TextAlign></d>
<d></d>
<d><TextAlign align="Center">P</TextAlign></d>
<d><TextAlign align="Center">Q</TextAlign></d>
<d><TextAlign align="Center">E</TextAlign></d>
<d><TextAlign align="Center">D</TextAlign></d>
<d><TextAlign align="Center">N</TextAlign></d>
<d><TextAlign align="Center">S</TextAlign></d>
<d><TextAlign align="Center">G</TextAlign></d>
<d><TextAlign align="Center">A</TextAlign></d>
</Subcolumn>
</RowTitlesColumn>
<YColumn Width="382" Decimals="8" Subcolumns="3">
<Title>Unattributed</Title>
<Subcolumn>
<d>0.52115711</d>
<d>0.1009759</d>
<d>0.58884772</d>
<d>0.74812876</d>
<d>0.9034889</d>
<d>0.909225</d>
<d>0.98879817</d>
<d>0.94995185</d>
<d></d>
<d>0.11897937</d>
<d>0.28767542</d>
<d>0.48278144</d>
<d>0.59806039</d>
<d>0.89108936</d>
<d>0.77085139</d>
<d>0.94638045</d>
<d>0.81581819</d>
</Subcolumn>
<Subcolumn>
<d>0.49107073</d>
<d>0.09675846</d>
<d>0.57271969</d>
<d>0.74140913</d>
<d>0.98196153</d>
<d>0.92307046</d>
<d>0.9896327</d>
<d>0.95563296</d>
<d></d>
<d>0.1458566</d>
<d>0.22831243</d>
<d>0.47192807</d>
<d>0.58580256</d>
<d>0.84089105</d>
<d>0.76451527</d>
<d>0.94458088</d>
<d>0.81310899</d>
</Subcolumn>
<Subcolumn>
<d>0.497637</d>
<d>0.08868266</d>
<d>0.58189366</d>
<d>0.74472885</d>
<d>0.9354681</d>
<d>0.92381196</d>
<d>0.98691174</d>
<d>0.95582771</d>
<d></d>
<d>0.15847998</d>
<d>0.22547452</d>
<d>0.46536249</d>
<d>0.6012459</d>
<d>0.87353731</d>
<d>0.76966823</d>
<d>0.94656619</d>
<d>0.81345359</d>
</Subcolumn>
</YColumn>
<YColumn Width="365" Decimals="8" Subcolumns="3">
<Title>Glutamine</Title>
<Subcolumn>
<d>0.0892584</d>
<d>0.8990241</d>
<d>0.39210443</d>
<d>0.24297094</d>
<d>0.07720764</d>
<d>0</d>
<d>0</d>
<d>0.00472952</d>
<d></d>
<d>0.14267226</d>
<d>0.69903735</d>
<d>0.35868271</d>
<d>0.26516598</d>
<d>0.04404813</d>
<d>0</d>
<d>0</d>
<d>0.01445876</d>
</Subcolumn>
<Subcolumn>
<d>0.10134989</d>
<d>0.90324154</d>
<d>0.40722572</d>
<d>0.25803947</d>
<d>0.01803847</d>
<d>0</d>
<d>0</d>
<d>0.00411039</d>
<d></d>
<d>0.13553511</d>
<d>0.74648211</d>
<d>0.36603745</d>
<d>0.26490652</d>
<d>0.05363492</d>
<d>0</d>
<d>0</d>
<d>0.0141215</d>
</Subcolumn>
<Subcolumn>
<d>0.10056841</d>
<d>0.91131734</d>
<d>0.3987106</d>
<d>0.2468523</d>
<d>0.0645319</d>
<d>0</d>
<d>0</d>
<d>0.00528397</d>
<d></d>
<d>0.13689658</d>
<d>0.70077894</d>
<d>0.36802981</d>
<d>0.25121586</d>
<d>0.06550392</d>
<d>0</d>
<d>0</d>
<d>0.01361869</d>
</Subcolumn>
</YColumn>
<YColumn Width="365" Decimals="8" Subcolumns="3">
<Title>Glucose</Title>
<Subcolumn>
<d>0.00410696</d>
<d>0</d>
<d>0.01873714</d>
<d>0.0089003</d>
<d>0.01359685</d>
<d>0.090775</d>
<d>0.01120183</d>
<d>0.04531862</d>
<d></d>
<d>0.07295531</d>
<d>0.05553999</d>
<d>0.15669843</d>
<d>0.13960355</d>
<d>0.06586047</d>
<d>0.22914861</d>
<d>0.05361955</d>
<d>0.16972306</d>
</Subcolumn>
<Subcolumn>
<d>0.00480422</d>
<d>0</d>
<d>0.01975231</d>
<d>0.0005514</d>
<d>0</d>
<d>0.07692954</d>
<d>0.0103673</d>
<d>0.04025665</d>
<d></d>
<d>0.05023746</d>
<d>0.01321786</d>
<d>0.1602387</d>
<d>0.14741788</d>
<d>0.0924706</d>
<d>0.23548473</d>
<d>0.05541912</d>
<d>0.17276951</d>
</Subcolumn>
<Subcolumn>
<d>0.00330167</d>
<d>0</d>
<d>0.01881072</d>
<d>0.00841886</d>
<d>0</d>
<d>0.07618804</d>
<d>0.01308826</d>
<d>0.03888832</d>
<d></d>
<d>0.03925128</d>
<d>0.071394</d>
<d>0.16458405</d>
<d>0.14472498</d>
<d>0.05796182</d>
<d>0.23033177</d>
<d>0.05343381</d>
<d>0.17292773</d>
</Subcolumn>
</YColumn>
<YColumn Width="385" Decimals="8" Subcolumns="3">
<Title>Proline</Title>
<Subcolumn>
<d>0.38547752</d>
<d>0</d>
<d>0.0003107</d>
<d>0</d>
<d>0.00570661</d>
<d>0</d>
<d>0</d>
<d>0</d>
<d></d>
<d>0.66539306</d>
<d>-0.0422528</d>
<d>0.00183741</d>
<d>-0.0028299</d>
<d>-0.000998</d>
<d>0</d>
<d>0</d>
<d>0</d>
</Subcolumn>
<Subcolumn>
<d>0.40277516</d>
<d>0</d>
<d>0.00030228</d>
<d>0</d>
<d>0</d>
<d>0</d>
<d>0</d>
<d>0</d>
<d></d>
<d>0.66837083</d>
<d>0.01198761</d>
<d>0.00179578</d>
<d>0.00187304</d>
<d>0.01300343</d>
<d>0</d>
<d>0</d>
<d>0</d>
</Subcolumn>
<Subcolumn>
<d>0.39849292</d>
<d>0</d>
<d>0.00058502</d>
<d>0</d>
<d>0</d>
<d>0</d>
<d>0</d>
<d>0</d>
<d></d>
<d>0.66537217</d>
<d>0.00235254</d>
<d>0.00202365</d>
<d>0.00281326</d>
<d>0.00299695</d>
<d>0</d>
<d>0</d>
<d>0</d>
</Subcolumn>
</YColumn>
</Table>

<!--Analyses, graphs and layouts as compressed binary. Don&apos;t edit this part of the file.-->

<Template dt:dt="bin.base64" xmlns:dt="urn:schemas-microsoft-com:datatypes">eF7sXE9vG0UUf3bS/GtKeuAAEkHGCMGBeO2oaVLkpHaTpo1I21XiROVC2NhLsu16
11pvmgaJNqAeQJUgQiCB4NJPwI0jR8QHQHwCDogTAs6EeTszu+P1ruMmUeqY+Snj
ffNm3pv3Z2Zn4rVWnZ2fv7ZUvJDYHQaAvcReIklKBW4nn8Am4fyTgAY86gEgf4Ds
d8lHklR0sBo7tcAKLIdZHpK76utBTSflDASj74cQMioWcaNJSEhISEhISEhISEhI
SEhISEhISEhISEhISEhISEhISEhISEhISHQyeuAK+VzqAVjsDa7tY39/H/6EBPSP
DHj1a73QPwl9Xm0Afux53PcrDIxwlWe8XwVCL/w1yjgH4DtYHR39nv6Y8I8he6CC
Q8F1r34dKP84MAz440YRo6v5y/erZuqe7tQN25pO5zLZdEq3ynbFsDam0yul+bGp
9OWZofwrc7dmS++oV1M106i7KXXlyuLCbCo9pijFWs3UFWWuNJdSFxeWSymiQ1Gu
3kyn0puuW3tLUba3tzMa9sqU7Sp2rCuqY9d0x91ZJMrGiECm4lbSZBiqvcEcwq0Y
ZXdmaDB/V9+ZISqYsppjWG5G1Tb0edupam6GXlxiuYpNupNXUIIIMgXRGlyjfFd3
M2VH11zblxnM113SvCF0v2Ov0755hbUdoNJw9WrRcbSdQKmGVaQCo2J0tOMYyjJT
1nLjl9ZyufG13MTEWm5qQrQxZgRmZd3VXH3e1DZErTjMhu7MZPMKJz2jFT+UCnfF
50UOIrih3rhuO8YHtuVq5pJe75bsxLiFksRoc2ZyPK94RLy2k8/ELcfQicEuWWbd
k4cIp8QI5hojGK3w5FOxXNZMEqbuSUPIIZTx5n+uA9fBKtmFjHKX3Y8inPKT0JF3
I25w1y2FGMf8bHTIkqhvrZfoODWNnMvWDOt9e43HLCoX6g1VnVOx76xd0W9qVT0I
lR+fyKFistZu2loqbc6bmDgxcwd6IVi0qLvekUs8T7U0IypXsckSsiWkS8yhb2nJ
0ay66W1vy54tnumnOvhtuCSYt7Kc6oxklAx7Q2s29VRFP8YHwR5LGzM7INzhkRpu
sMXKna26q1eQuaSX/dvVacpFWE17Doa0tohy6yZ6Krg4Je5EnD0x1cgWkoS1KOOf
+TwgE7rLJ0LYw5BanryxXMNR7wD25FQ2in0x28jusBlAQrFAziqZYCefM6q6hd8e
dccEaMfBkNYWUW7dRBMeMz0uNbI7dx407Wjdkv8mxwQjO3arDuxfsbS4raxLMtTC
w5DaFnFu3UTX4qncrKPjFN7LunAqhF0M6eXpi9mXY9ine7uu1SqRd7SuyH6cc4Kh
nfBfbMxIRXVhlT5+C7LCzMxmM+PZdr9Dc3dqQl6bEhQKWimcLN/YVmM02xpnaist
oqXxhvKTeNhSbmhe8Z5dzgz17SYBn9n2ew+dKYqOoZnBY9cDsSc88u0rfAj4aBlf
+PLAo+A1gC+BPooGGAdeQyHsRWtoRVDDl9UENa7vsUc93Af4Cn7pD/iHt7YR8sUz
EhISEhISzwbf0jMDwU9wL0lPAhISJ4tkYcA7FwMMwnPkc/zCppMytXUdH4vDELxJ
zpC/99Di42N6GhU4/1tgGDBGHnYBzkKWhhOeB/xlJ8A00LX9GysPSO8qKx+R8rUs
HVXeY3lDOgz8H+0NJMitO/Wkv6HtE1LOJxqFwjz+alIRuAt8BrdZ7ZHQgjMHgVJY
/iWTbYjxwlo4cF2OQCCDZRheEHqgTViwZ+Ehb+X6olvZlG5qPQdZ1oLyOFbhPq17
PWJoKoUSqPfppLjE00lhb4xzu1Iju3la8YCWIhdpfPUr0l5EEnSmROVikHLPQ5/P
+pvUqAl4fYlxPweVfPKphKpFdfQri2aEfzAexh6T/MI/ZPwAPwMdmQPfYIu68YoF
JXB6IY1W4jRCGjXgzYz3e5Fd0bOXGY32v8roQaCLBGnUN8bos0C/FEEa7Z9k9DlS
MNxI4xZUZDSOP89otPttRuPCHCnQFPHYRKUIebhg+Q04jEFv5BVLc13HWN9y9QpL
F1VK04VBwSsPXHy6+EyIGoqv5DjwdHG3+Ho7nFsY9GvmlqtVDUs/kk+YyuPyies4
nE/YSnwq2/WjeYS84/KIL63De6Q6tnnUHB2PR58y6hvfq4FCz24h6HpoJAr/AQAA
//8DAEoupLk=</Template></GraphPadPrismFile>

<xsl:template match="ps:Info">
	<a><xsl:attribute name="name"><xsl:value-of select="@ID"></xsl:value-of></xsl:attribute></a>
	<table border="0">
		<tr>
			<td><xsl:apply-templates select="ps:Title"></xsl:apply-templates> </td><td width="20"></td><td width="50%"><b>Notes</b></td>
		</tr>
		<tr>
			<td valign="top">
				<table BORDER="1" CELLSPACING="0">
					<tr><th>Constant</th><th>Name</th></tr>
					<xsl:for-each select="ps:Constant">
						<tr>
	<td><xsl:apply-templates select="ps:Name"></xsl:apply-templates> </td>
	<td><xsl:apply-templates select="ps:Value"></xsl:apply-templates> </td>
						</tr>
					</xsl:for-each>
				</table>
			</td>
			<td></td>
			<td valign="top">
				<xsl:apply-templates select="ps:Notes"></xsl:apply-templates>
			</td>
		</tr>
	</table>
</xsl:template>

<xsl:template match="ps:GraphPadPrismFile">
<HTML>
      <BODY>
	
	<xsl:variable name="Chars" select="'ABCDEFGHIJKLMNOPQRSTUVWXYZ'"></xsl:variable>	
	<font color="#999999"> 

<p align="center">This file can be opened by <a href="https://www.graphpad.com">GraphPad</a> Prism (version 
	<xsl:value-of select="@PrismXMLVersion"></xsl:value-of> or later). </p></font><hr></hr>
         This file contains <xsl:value-of select="count(ps:Table|ps:HugeTable)"></xsl:value-of> data tables and 
	<xsl:value-of select="count(ps:Info)+count(ps:Table|ps:HugeTable/ps:Info)"></xsl:value-of> info tables:

	<dir>
        <xsl:for-each select="ps:Info">
		<li>
		<a>
		<xsl:attribute name="href">#<xsl:value-of select="@ID"></xsl:value-of></xsl:attribute> 
		<xsl:apply-templates select="ps:Title"></xsl:apply-templates>
		</a>
		</li>
	</xsl:for-each>
        <xsl:for-each select="ps:Table|ps:HugeTable">
		<li>
		<a>
		<xsl:attribute name="href">#<xsl:value-of select="@ID"></xsl:value-of></xsl:attribute> 
		<xsl:apply-templates select="ps:Title"></xsl:apply-templates>
		</a>
		<dir>
        	<xsl:for-each select="ps:Info">
  			<li>
	  		<a>
  			<xsl:attribute name="href">#<xsl:value-of select="@ID"></xsl:value-of></xsl:attribute> 
  			<xsl:apply-templates select="ps:Title"></xsl:apply-templates>
	  		</a>
  			</li>
	  	</xsl:for-each>
		</dir>
		</li>
	</xsl:for-each>
	</dir>
        <hr></hr>


	<xsl:apply-templates select="ps:Info"></xsl:apply-templates>

	<br></br>
	<hr></hr>
	<br></br>


     <xsl:for-each select="ps:Table|ps:HugeTable">
	<xsl:apply-templates select="ps:Title"></xsl:apply-templates>
	<a><xsl:attribute name="name"><xsl:value-of select="@ID"></xsl:value-of></xsl:attribute></a>
	<xsl:variable name="width" select="100 div count (*/ps:Subcolumn)"></xsl:variable>

	<xsl:variable name="xFormat" select="./@XFormat"></xsl:variable>
	<xsl:variable name="yFormat" select="./@YFormat"></xsl:variable>
	<xsl:variable name="nRepl" select="./@replicates"></xsl:variable>
	<xsl:variable name="isXAdvancedColumn" select="boolean(($xFormat='date' or $xFormat='time' or $xFormat='startenddate') and count(ps:XAdvancedColumn) &gt; 0)"></xsl:variable>
	<xsl:variable name="isXAdvancedSubcol" select="boolean(($xFormat='startenddate') or count(ps:XAdvancedColumn/ps:Subcolumn/ps:Title) &gt; 0)"></xsl:variable>
	<xsl:variable name="isXSubcol" select="boolean(($xFormat='error' or count(ps:XColumn/ps:Subcolumn/ps:Title) &gt; 0) and not ($isXAdvancedColumn))"></xsl:variable>					
	<xsl:variable name="isYSubcol" select="boolean(($yFormat='replicates'and ./@Replicates&gt;1) or         ($yFormat!='text'and $yFormat!='replicates') or        count(ps:YColumn/ps:Subcolumn/ps:Title)&gt;0)"></xsl:variable>
	<xsl:variable name="isYSubColNameCustom" select="boolean($isYSubcol and count(ps:SubColumnTitles)&gt;0)"></xsl:variable>
	<TABLE BORDER="1" CELLSPACING="0">
		<TR>
			<xsl:for-each select="ps:RowTitlesColumn">
				<TD align="center">
				<xsl:attribute name="rowspan"> 
				<xsl:if test="$isXSubcol or $isXAdvancedSubcol or $isYSubcol">2</xsl:if>
				</xsl:attribute><BR></BR>
				</TD>
			</xsl:for-each>
			<xsl:if test="not ($isXAdvancedColumn)">
				<xsl:for-each select="ps:XColumn">
					<TD align="center"> 
						<xsl:attribute name="rowspan">	
						<xsl:if test="$isYSubcol and not($isXSubcol)">2</xsl:if>
						</xsl:attribute>
						<xsl:attribute name="colspan"><xsl:value-of select="./@Subcolumns"></xsl:value-of></xsl:attribute>
						 
						<xsl:apply-templates select="ps:Title"></xsl:apply-templates>
						<xsl:if test="count(ps:Title)=0 or ps:Title=''">X-Title</xsl:if>				
						 
					</TD>
				</xsl:for-each>
			</xsl:if>
			<xsl:if test="$isXAdvancedColumn">
				<xsl:for-each select="ps:XAdvancedColumn">
					<TD align="center"> 
						<xsl:attribute name="rowspan">	
						<xsl:if test="$isYSubcol and not($isXAdvancedSubcol)">2</xsl:if>
						</xsl:attribute>
						<xsl:attribute name="colspan"><xsl:value-of select="./@Subcolumns"></xsl:value-of></xsl:attribute>
						 
						<xsl:apply-templates select="ps:Title"></xsl:apply-templates>
						<xsl:if test="count(ps:Title)=0 or ps:Title=''">X-Title</xsl:if>				
						 
					</TD>
				</xsl:for-each>
			</xsl:if>
			<xsl:for-each select="ps:YColumn">		
				<xsl:variable name="DefColName2" select="(position()-1) mod 26"></xsl:variable> 
				<xsl:variable name="DefColName1" select="(position()-1-$DefColName2) div 26"></xsl:variable> 
				<TD align="center">
					<xsl:attribute name="colspan"><xsl:value-of select="./@Subcolumns"></xsl:value-of></xsl:attribute> 
					<xsl:attribute name="rowspan">	
					<xsl:if test="($isXSubcol or $isXAdvancedSubcol) and not($isYSubcol)">2</xsl:if>
					</xsl:attribute>
					 
					<xsl:apply-templates select="ps:Title"></xsl:apply-templates>
					<xsl:if test="count(ps:Title)=0 or ps:Title=''">
					<xsl:value-of select="'Data Set-'"></xsl:value-of>
					<xsl:if test="$DefColName1 &gt; 0">
						<xsl:value-of select="substring($Chars,$DefColName1,1)"></xsl:value-of>
					</xsl:if>		
					<xsl:value-of select="substring($Chars,$DefColName2+1,1)"></xsl:value-of>
					</xsl:if>
					 				
	   			</TD>
	  		</xsl:for-each>
		</TR>
		<xsl:if test="$isXSubcol or $isXAdvancedSubcol or $isYSubcol">
		   <TR>
			<xsl:if test="$isXSubcol">
	  			<xsl:for-each select="ps:XColumn">
				<xsl:for-each select="ps:Subcolumn">
				<TD align="center"> 
					 
					<xsl:apply-templates select="ps:Title"></xsl:apply-templates>
					<xsl:if test="count(ps:Title)=0 or ps:Title=''">
						<xsl:choose>
						<xsl:when test="position()=1"><B>X</B></xsl:when>
						<xsl:when test="position()=2"><B>Err.Bar</B></xsl:when>
						</xsl:choose>
					</xsl:if>				
					 
				</TD>
			    	</xsl:for-each>
			    	</xsl:for-each>
			</xsl:if>
			<xsl:if test="$isXAdvancedSubcol">
	  			<xsl:for-each select="ps:XAdvancedColumn">
				<xsl:for-each select="ps:Subcolumn">
				<TD align="center"> 
					 
					<xsl:apply-templates select="ps:Title"></xsl:apply-templates>
					<xsl:if test="count(ps:Title)=0 or ps:Title=''">
						<xsl:choose>
						<xsl:when test="position()=1"><B>Starting Date</B></xsl:when>
						<xsl:when test="position()=2"><B>Ending Date</B></xsl:when>
						</xsl:choose>
					</xsl:if>				
					 
				</TD>
			    	</xsl:for-each>
			    	</xsl:for-each>
			</xsl:if>			
			<xsl:if test="$isYSubcol">
	  			<xsl:for-each select="ps:YColumn">
				<xsl:variable name="DefColName2" select="(position()-1) mod 26"></xsl:variable> 
				<xsl:variable name="DefColName1" select="(position()-1-$DefColName2) div 26"></xsl:variable>
				<xsl:variable name="YColumnNdx" select="position()"></xsl:variable>				
				<xsl:for-each select="ps:Subcolumn">
				<TD align="center">
					 
					<xsl:apply-templates select="ps:Title"></xsl:apply-templates>
					<xsl:if test="count(ps:Title)=0 or ps:Title=''">
					<xsl:if test="$yFormat='replicates' or $yFormat='text'">
						<B>
						<xsl:if test="$DefColName1 &gt; 0">
							<xsl:value-of select="substring($Chars,$DefColName1,1)"></xsl:value-of>
					</xsl:if>
					<xsl:choose>
						<xsl:when test="$isYSubColNameCustom">
							<xsl:variable name="subColCustomNamePos" select="position()"></xsl:variable>
							<xsl:for-each select="../../ps:SubColumnTitles/ps:Subcolumn">
								<xsl:if test="position()=$subColCustomNamePos">
									<xsl:choose>
										<xsl:when test="../../ps:SubColumnTitles/@OwnSet='1'">
											<xsl:variable name="DItemsCount" select="count(./ps:d)"></xsl:variable>
											<xsl:choose>
												<xsl:when test="$DItemsCount&lt;$YColumnNdx or ./ps:d[$YColumnNdx]=''">
													<xsl:value-of select="substring($Chars,$DefColName2+1,1)"></xsl:value-of>:Y<xsl:value-of select="position()"></xsl:value-of>
												</xsl:when>
												<xsl:otherwise>
													<xsl:apply-templates select="./ps:d[$YColumnNdx]"></xsl:apply-templates>
												</xsl:otherwise>
											</xsl:choose>
										</xsl:when>
										<xsl:when test="../../ps:SubColumnTitles/@OwnSet='0'">
											<xsl:variable name="DItemsCount" select="count(./ps:d)"></xsl:variable>
											<xsl:choose>
												<xsl:when test="$DItemsCount&lt;1 or ./ps:d[1]=''">
													<xsl:value-of select="substring($Chars,$DefColName2+1,1)"></xsl:value-of>:Y<xsl:value-of select="position()"></xsl:value-of>
												</xsl:when>
												<xsl:otherwise>
													<xsl:apply-templates select="./ps:d[1]"></xsl:apply-templates>
												</xsl:otherwise>
											</xsl:choose>
										</xsl:when>
										<xsl:otherwise>
											<xsl:apply-templates select="ps:d"></xsl:apply-templates>
											<xsl:if test="ps:d=''">
												<xsl:value-of select="substring($Chars,$DefColName2+1,1)"></xsl:value-of>:Y<xsl:value-of select="position()"></xsl:value-of>
											</xsl:if>
										</xsl:otherwise>
									</xsl:choose>
								</xsl:if>
							</xsl:for-each>
						</xsl:when>
						<xsl:otherwise>
							<xsl:value-of select="substring($Chars,$DefColName2+1,1)"></xsl:value-of>:Y<xsl:value-of select="position()"></xsl:value-of>
						</xsl:otherwise>
					</xsl:choose>
						</B>
					</xsl:if>
					<xsl:if test="$yFormat!='replicates' and $yFormat!='text'">
					<xsl:if test="not($yFormat='replicates' or $yFormat='text')">	
					<xsl:if test="position()=1"><B>Mean</B></xsl:if>
					<xsl:if test="position()!=1">					<xsl:choose>
					<xsl:when test="$yFormat='SD'">
						<B>SD</B>
					</xsl:when>
					<xsl:when test="$yFormat='SE'">
						<B>SEM</B>
					</xsl:when>
					<xsl:when test="$yFormat='CV'">
						<B>%CV</B>
					</xsl:when>
					<xsl:when test="$yFormat='SDN'">
						<xsl:if test="position()=2"><B>SD</B></xsl:if>
						<xsl:if test="position()=3"><B>N</B></xsl:if>
					</xsl:when>
					<xsl:when test="$yFormat='SEN'">
						<xsl:if test="position()=2"><B>SEM</B></xsl:if>
						<xsl:if test="position()=3"><B>N</B></xsl:if>
					</xsl:when>
					<xsl:when test="$yFormat='CVN'">
						<xsl:if test="position()=2"><B>%CV</B></xsl:if>
						<xsl:if test="position()=3"><B>N</B></xsl:if>
					</xsl:when>
					<xsl:when test="$yFormat='low-high'">
						<xsl:if test="position()=2"><B>+Error</B></xsl:if>
						<xsl:if test="position()=3"><B>-Error</B></xsl:if>
					</xsl:when>
					<xsl:when test="$yFormat='upper-lower-limits'">
						<xsl:if test="position()=2"><B>UpperLimit</B></xsl:if>
						<xsl:if test="position()=3"><B>LowerLimit</B></xsl:if>
					</xsl:when>
					</xsl:choose>
					</xsl:if>
					</xsl:if>
					</xsl:if>
					</xsl:if>
					 				
	   			</TD>
			    	</xsl:for-each>
			    	</xsl:for-each>
			</xsl:if>
		   </TR>
		</xsl:if>
		<TR>	
          <xsl:for-each select="ps:RowTitlesColumn/ps:Subcolumn">
          	<td valign="top" nowrap="1">
				<xsl:attribute name="width"><xsl:value-of select="$width"></xsl:value-of>%</xsl:attribute> 
				<xsl:apply-templates select="ps:d"></xsl:apply-templates>
				<xsl:if test="count(ps:d)=0"><br></br></xsl:if>				
			</td>
          </xsl:for-each>		  
		  <xsl:if test="not($isXAdvancedColumn)">
			   <xsl:for-each select="ps:XColumn/ps:Subcolumn">
				<td valign="top" nowrap="1">
					<xsl:attribute name="width"><xsl:value-of select="$width"></xsl:value-of>%</xsl:attribute> 
					<xsl:apply-templates select="ps:d"></xsl:apply-templates>
					<xsl:if test="count(ps:d)=0"><br></br></xsl:if>				
				</td>
			  </xsl:for-each>
		  </xsl:if>			  
		  <xsl:if test="$isXAdvancedColumn">
			   <xsl:for-each select="ps:XAdvancedColumn/ps:Subcolumn">
				<td valign="top" nowrap="1">
					<xsl:attribute name="width"><xsl:value-of select="$width"></xsl:value-of>%</xsl:attribute> 
					<xsl:apply-templates select="ps:d"></xsl:apply-templates>
					<xsl:if test="count(ps:d)=0"><br></br></xsl:if>				
				</td>
			  </xsl:for-each>
		  </xsl:if>
          <xsl:for-each select="ps:YColumn/ps:Subcolumn">
          	<td valign="top" nowrap="1">
				<xsl:attribute name="width"><xsl:value-of select="$width"></xsl:value-of>%</xsl:attribute> 
				<xsl:apply-templates select="ps:d"></xsl:apply-templates>
				<xsl:if test="count(ps:d)=0"><br></br></xsl:if>				
            </td>
          </xsl:for-each>
        </TR>
       </TABLE>
	<br></br>
	<xsl:apply-templates select="ps:Info"></xsl:apply-templates>
	<br></br>
	<hr></hr>
	<br></br>
	</xsl:for-each>

      </BODY>
    </HTML>
</xsl:template>


<!--<xsl:template match="ps:d">
	<xsl:choose>
		<xsl:when test="@Excluded and string-length(text())" >
		    <font color="#0000ee">
	      		<xsl:apply-templates select="node()"/>*		
		    </font>
		</xsl:when>
	    <xsl:otherwise>
			<xsl:apply-templates select="node()"/>
		</xsl:otherwise>
	</xsl:choose>
	<xsl:if test="position()!=last()"><br/></xsl:if>
</xsl:template>-->

<xsl:template match="ps:d">			
	<xsl:choose>
		<xsl:when test="@Excluded and string-length(text())">
				<xsl:choose>
					<xsl:when test="../../../@EVFormat='AsteriskAfterNumber'">
						<font color="#0000ee">
							<xsl:apply-templates select="node()"></xsl:apply-templates>*
						</font>
					</xsl:when>
					<xsl:when test="../../../@EVFormat='Blank'">				
					</xsl:when>
					<xsl:otherwise>
						<xsl:apply-templates select="node()"></xsl:apply-templates>
					</xsl:otherwise>
				</xsl:choose>
		</xsl:when>
		<xsl:otherwise>
			<xsl:apply-templates select="node()"></xsl:apply-templates>
		</xsl:otherwise>
	</xsl:choose>
	<xsl:if test="position()!=last()"><br></br></xsl:if>				
</xsl:template>


<xsl:template match="ps:Title">
	<b><xsl:apply-templates select="node()"></xsl:apply-templates></b>
</xsl:template>

<xsl:template match="node()">
	<xsl:param name="DoNotUseBR" select="0"></xsl:param>
	<xsl:choose>
		<xsl:when test="name()='BR' and $DoNotUseBR=1">
			<div></div>
		</xsl:when>
		<xsl:otherwise>
			<xsl:copy>
				<xsl:apply-templates select="node()">
					<xsl:with-param name="DoNotUseBR" select="$DoNotUseBR"></xsl:with-param>
				</xsl:apply-templates>
			</xsl:copy>
		</xsl:otherwise>
	</xsl:choose>
</xsl:template>

<xsl:template match="ps:Font">
	<xsl:param name="DoNotUseBR" select="0"></xsl:param>
	<font>
		<xsl:if test="@Size">
			<xsl:attribute name="STYLE">font-size:<xsl:value-of select="@Size"></xsl:value-of>pt</xsl:attribute>
		</xsl:if>
		<xsl:copy-of select="@*"></xsl:copy-of>
		<xsl:apply-templates select="node()">
			<xsl:with-param name="DoNotUseBR" select="$DoNotUseBR"></xsl:with-param>
		</xsl:apply-templates>
	</font>
</xsl:template>

<xsl:template match="ps:LineStyles">
	<div>
		<xsl:if test="@align">
			<xsl:attribute name="align"><xsl:value-of select="@align"></xsl:value-of></xsl:attribute>
		</xsl:if>
		<xsl:if test="@spacing">
			<xsl:variable name="sp" select="@spacing"></xsl:variable>
			<xsl:attribute name="style">margin-bottom:<xsl:value-of select="(@spacing -100) div 5"></xsl:value-of>pt</xsl:attribute>
		</xsl:if>
		<xsl:apply-templates select="node()">
			<xsl:with-param name="DoNotUseBR" select="1"></xsl:with-param>
		</xsl:apply-templates>
	</div>
</xsl:template>

<xsl:template match="ps:Notes">
	<xsl:apply-templates select="node()">
		<xsl:with-param name="DoNotUseBR" select="1"></xsl:with-param>
	</xsl:apply-templates>
</xsl:template>


	<xsl:template match="/">
		<HTML>
			<BODY>
				<xsl:apply-templates select="//ps:GraphPadPrismFile"></xsl:apply-templates>
			</BODY>
		</HTML>
	
	</xsl:template>

</xsl:stylesheet>
