# Supplementary material for: SLC38A2 provides proline to fulfill unique synthetic demands arising during osteoblast differentiation and bone formation
Source: eLife. 2022 Mar 9;11:e76963. doi: 10.7554/eLife.76963 (PMC9007586; doi:10.7554/eLife.76963)
Supplement: Figure 2—source data 1. [file elife-76963-fig2-data1.zip › Figure 2-source data/Figure 2B.xlsx]

## Sheet: Sheet1
Pro	Gln
0.0170549	0.45318
0.0160055	0.495898
0.0163407	0.526707
