# Supplementary material for: SLC38A2 provides proline to fulfill unique synthetic demands arising during osteoblast differentiation and bone formation
Source: eLife. 2022 Mar 9;11:e76963. doi: 10.7554/eLife.76963 (PMC9007586; doi:10.7554/eLife.76963)
Supplement: Figure 2—source data 1. [file elife-76963-fig2-data1.zip › Figure 2-source data/Figure 2D.xlsx]

## Sheet: Sheet1
Total Protein		Collagen
GM	OM	GM	OM
0.929534	1.28102	0.941176	1.42048
0.781022	1.28804	0.825708	1.33987
1.28944	1.56654	1.23311	1.31373
0.751128	1.61371	0.929114	1.5552
0.957932	1.63366	1.12785	1.91753
1.29094	1.38797	0.943038	1.43756
