# Supplementary material for: SLC38A2 provides proline to fulfill unique synthetic demands arising during osteoblast differentiation and bone formation
Source: eLife. 2022 Mar 9;11:e76963. doi: 10.7554/eLife.76963 (PMC9007586; doi:10.7554/eLife.76963)
Supplement: Figure 2—figure supplement 1—source data 1. [file elife-76963-fig2-figsupp1-data1.zip › Figure 2 Supplement-source data/Figure 2 Supplement 1B.xlsx]

## Sheet: Sheet1
Pro	Gln	Ala
1.3497	1.23259	1.1327
1.42517	1.18098	0.990263
1.41634	1.17329	1.15631
