# Supplementary material for: SLC38A2 provides proline to fulfill unique synthetic demands arising during osteoblast differentiation and bone formation
Source: eLife. 2022 Mar 9;11:e76963. doi: 10.7554/eLife.76963 (PMC9007586; doi:10.7554/eLife.76963)
Supplement: Figure 2—figure supplement 1—source data 1. [file elife-76963-fig2-figsupp1-data1.zip › Figure 2 Supplement-source data/Figure 2 Supplement 1A.xlsx]

## Sheet: Sheet1
Pro	Gln
0.0526044	0.805886
0.0567582	0.767856
0.0532637	0.763401
