# Supplementary material for: SLC38A2 provides proline to fulfill unique synthetic demands arising during osteoblast differentiation and bone formation
Source: eLife. 2022 Mar 9;11:e76963. doi: 10.7554/eLife.76963 (PMC9007586; doi:10.7554/eLife.76963)
Supplement: Figure 3—source data 1. [file elife-76963-fig3-data1.zip]

Archive with 59 entries (52 files):
- Figure 3-source data/
- Figure 3-source data/Figure 3 C Western Blot Source Data/
- Figure 3-source data/Figure 3 C Western Blot Source Data/Figure 3C COL1A1.tif
- __MACOSX/
- __MACOSX/Figure 3-source data/
- __MACOSX/Figure 3-source data/Figure 3 C Western Blot Source Data/
- __MACOSX/Figure 3-source data/Figure 3 C Western Blot Source Data/._Figure 3C COL1A1.tif
- Figure 3-source data/Figure 3 C Western Blot Source Data/Figure 3C SMAD1.tiff
- __MACOSX/Figure 3-source data/Figure 3 C Western Blot Source Data/._Figure 3C SMAD1.tiff
- Figure 3-source data/Figure 3 C Western Blot Source Data/Figure 3C TUBA.tif
- __MACOSX/Figure 3-source data/Figure 3 C Western Blot Source Data/._Figure 3C TUBA.tif
- Figure 3-source data/Figure 3 C Western Blot Source Data/Figure 3C S6.tif
- __MACOSX/Figure 3-source data/Figure 3 C Western Blot Source Data/._Figure 3C S6.tif
- __MACOSX/Figure 3-source data/._Figure 3 C Western Blot Source Data
- Figure 3-source data/.DS_Store
- __MACOSX/Figure 3-source data/._.DS_Store
- Figure 3-source data/Figure 3B.xml
- __MACOSX/Figure 3-source data/._Figure 3B.xml
- Figure 3-source data/Figure 3G.xlsx
- __MACOSX/Figure 3-source data/._Figure 3G.xlsx
- Figure 3-source data/Figure 3F.xlsx
- __MACOSX/Figure 3-source data/._Figure 3F.xlsx
- Figure 3-source data/Figure 3E.xlsx
- __MACOSX/Figure 3-source data/._Figure 3E.xlsx
- Figure 3-source data/Figure 3D.xlsx
- __MACOSX/Figure 3-source data/._Figure 3D.xlsx
- Figure 3-source data/Figure 3 A Western Blot Source Data/
- Figure 3-source data/Figure 3 A Western Blot Source Data/Figure 3A ATF4.tif
- __MACOSX/Figure 3-source data/Figure 3 A Western Blot Source Data/
- __MACOSX/Figure 3-source data/Figure 3 A Western Blot Source Data/._Figure 3A ATF4.tif
- Figure 3-source data/Figure 3 A Western Blot Source Data/Figure 3A OSX.tif
- __MACOSX/Figure 3-source data/Figure 3 A Western Blot Source Data/._Figure 3A OSX.tif
- Figure 3-source data/Figure 3 A Western Blot Source Data/Figure 3A RUNX2 and PAX1.tif
- __MACOSX/Figure 3-source data/Figure 3 A Western Blot Source Data/._Figure 3A RUNX2 and PAX1.tif
- Figure 3-source data/Figure 3 A Western Blot Source Data/Figure 3A TUBA.tif
- __MACOSX/Figure 3-source data/Figure 3 A Western Blot Source Data/._Figure 3A TUBA.tif
- Figure 3-source data/Figure 3 A Western Blot Source Data/Figure 3A AKT.tif
- __MACOSX/Figure 3-source data/Figure 3 A Western Blot Source Data/._Figure 3A AKT.tif
- Figure 3-source data/Figure 3 A Western Blot Source Data/Figure 3A S6 Top EIF2A Bottom.tiff
- __MACOSX/Figure 3-source data/Figure 3 A Western Blot Source Data/._Figure 3A S6 Top EIF2A Bottom.tiff
- Figure 3-source data/Figure 3 A Western Blot Source Data/Figure 3A EIF4EBP1.tif
- __MACOSX/Figure 3-source data/Figure 3 A Western Blot Source Data/._Figure 3A EIF4EBP1.tif
- Figure 3-source data/Figure 3 A Western Blot Source Data/Figure 3A ERK.tif
- __MACOSX/Figure 3-source data/Figure 3 A Western Blot Source Data/._Figure 3A ERK.tif
- Figure 3-source data/Figure 3 A Western Blot Source Data/Figure 3A PHGDH.tif
- __MACOSX/Figure 3-source data/Figure 3 A Western Blot Source Data/._Figure 3A PHGDH.tif
- Figure 3-source data/Figure 3 A Western Blot Source Data/Figure 3A ACTB.tif
- __MACOSX/Figure 3-source data/Figure 3 A Western Blot Source Data/._Figure 3A ACTB.tif
- Figure 3-source data/Figure 3 A Western Blot Source Data/Figure 3A mTOR.tif
- __MACOSX/Figure 3-source data/Figure 3 A Western Blot Source Data/._Figure 3A mTOR.tif
- Figure 3-source data/Figure 3 A Western Blot Source Data/Figure 3A EEF2.tif
- __MACOSX/Figure 3-source data/Figure 3 A Western Blot Source Data/._Figure 3A EEF2.tif
- Figure 3-source data/Figure 3 A Western Blot Source Data/Figure 3A stainfree gel.tif
- __MACOSX/Figure 3-source data/Figure 3 A Western Blot Source Data/._Figure 3A stainfree gel.tif
- Figure 3-source data/Figure 3 A Western Blot Source Data/Figure 3A SMAD1.tif
- __MACOSX/Figure 3-source data/Figure 3 A Western Blot Source Data/._Figure 3A SMAD1.tif
- Figure 3-source data/Figure 3 A Western Blot Source Data/Figure 3A COL1A1 and ATF2.tif
- __MACOSX/Figure 3-source data/Figure 3 A Western Blot Source Data/._Figure 3A COL1A1 and ATF2.tif
- __MACOSX/Figure 3-source data/._Figure 3 A Western Blot Source Data
