# Supplementary material for: SLC38A2 provides proline to fulfill unique synthetic demands arising during osteoblast differentiation and bone formation
Source: eLife. 2022 Mar 9;11:e76963. doi: 10.7554/eLife.76963 (PMC9007586; doi:10.7554/eLife.76963)
Supplement: Figure 3—figure supplement 1—source data 1. [file elife-76963-fig3-figsupp1-data1.zip]

Archive with 25 entries (18 files):
- Figure 3 Supplement-source data/
- Figure 3 Supplement-source data/Figure 3 Supplement 1A.xlsx
- __MACOSX/
- __MACOSX/Figure 3 Supplement-source data/
- __MACOSX/Figure 3 Supplement-source data/._Figure 3 Supplement 1A.xlsx
- Figure 3 Supplement-source data/Figure 3 Supplement 1B Western Blot Source Data/
- Figure 3 Supplement-source data/Figure 3 Supplement 1B Western Blot Source Data/Figure 3 Supplement 1B pS6.tif
- __MACOSX/Figure 3 Supplement-source data/Figure 3 Supplement 1B Western Blot Source Data/
- __MACOSX/Figure 3 Supplement-source data/Figure 3 Supplement 1B Western Blot Source Data/._Figure 3 Supplement 1B pS6.tif
- Figure 3 Supplement-source data/Figure 3 Supplement 1B Western Blot Source Data/Figure 3 Supplement 1B pEIF2A.tif
- __MACOSX/Figure 3 Supplement-source data/Figure 3 Supplement 1B Western Blot Source Data/._Figure 3 Supplement 1B pEIF2A.tif
- __MACOSX/Figure 3 Supplement-source data/._Figure 3 Supplement 1B Western Blot Source Data
- Figure 3 Supplement-source data/Figure 3 Supplement 1F.xlsx
- __MACOSX/Figure 3 Supplement-source data/._Figure 3 Supplement 1F.xlsx
- Figure 3 Supplement-source data/Figure 3 Supplement 1E.xlsx
- __MACOSX/Figure 3 Supplement-source data/._Figure 3 Supplement 1E.xlsx
- Figure 3 Supplement-source data/Figure 3 Supplement 1D Western Blot Source Data/
- Figure 3 Supplement-source data/Figure 3 Supplement 1D Western Blot Source Data/Figure 3 Supplement 1D Runx2.tif
- __MACOSX/Figure 3 Supplement-source data/Figure 3 Supplement 1D Western Blot Source Data/
- __MACOSX/Figure 3 Supplement-source data/Figure 3 Supplement 1D Western Blot Source Data/._Figure 3 Supplement 1D Runx2.tif
- Figure 3 Supplement-source data/Figure 3 Supplement 1D Western Blot Source Data/Figure 3 Supplement 1D mTOR.tif
- __MACOSX/Figure 3 Supplement-source data/Figure 3 Supplement 1D Western Blot Source Data/._Figure 3 Supplement 1D mTOR.tif
- __MACOSX/Figure 3 Supplement-source data/._Figure 3 Supplement 1D Western Blot Source Data
- Figure 3 Supplement-source data/Figure 3 Supplement 1C.xlsx
- __MACOSX/Figure 3 Supplement-source data/._Figure 3 Supplement 1C.xlsx
