# Supplementary material for: SLC38A2 provides proline to fulfill unique synthetic demands arising during osteoblast differentiation and bone formation
Source: eLife. 2022 Mar 9;11:e76963. doi: 10.7554/eLife.76963 (PMC9007586; doi:10.7554/eLife.76963)
Supplement: Figure 4—source data 1. [file elife-76963-fig4-data1.zip]

Archive with 32 entries (27 files):
- Figure 4-source data/
- Figure 4-source data/Figure 4 C Western Blot Source Data/
- Figure 4-source data/Figure 4 C Western Blot Source Data/Figure 4C RUNX2 bottom.tif
- __MACOSX/
- __MACOSX/Figure 4-source data/
- __MACOSX/Figure 4-source data/Figure 4 C Western Blot Source Data/
- __MACOSX/Figure 4-source data/Figure 4 C Western Blot Source Data/._Figure 4C RUNX2 bottom.tif
- Figure 4-source data/Figure 4 C Western Blot Source Data/Figure 4C SMAD1.tif
- __MACOSX/Figure 4-source data/Figure 4 C Western Blot Source Data/._Figure 4C SMAD1.tif
- Figure 4-source data/Figure 4 C Western Blot Source Data/Figure 4C COL1A1 top.tif
- __MACOSX/Figure 4-source data/Figure 4 C Western Blot Source Data/._Figure 4C COL1A1 top.tif
- Figure 4-source data/Figure 4 C Western Blot Source Data/Figure 4C SNAT2.pdf
- __MACOSX/Figure 4-source data/Figure 4 C Western Blot Source Data/._Figure 4C SNAT2.pdf
- Figure 4-source data/Figure 4 C Western Blot Source Data/Figure 4C EEF2.tif
- __MACOSX/Figure 4-source data/Figure 4 C Western Blot Source Data/._Figure 4C EEF2.tif
- Figure 4-source data/Figure 4 C Western Blot Source Data/Figure 4C ACTB.tif
- __MACOSX/Figure 4-source data/Figure 4 C Western Blot Source Data/._Figure 4C ACTB.tif
- Figure 4-source data/Figure 4 C Western Blot Source Data/Figure 4C ERK.tif
- __MACOSX/Figure 4-source data/Figure 4 C Western Blot Source Data/._Figure 4C ERK.tif
- Figure 4-source data/Figure 4 C Western Blot Source Data/Figure 4C Stain-free gel.tif
- __MACOSX/Figure 4-source data/Figure 4 C Western Blot Source Data/._Figure 4C Stain-free gel.tif
- Figure 4-source data/Figure 4 C Western Blot Source Data/Figure 4C TUBA.pdf
- __MACOSX/Figure 4-source data/Figure 4 C Western Blot Source Data/._Figure 4C TUBA.pdf
- Figure 4-source data/Figure 4 C Western Blot Source Data/Figure 4C ATF4.tif
- __MACOSX/Figure 4-source data/Figure 4 C Western Blot Source Data/._Figure 4C ATF4.tif
- __MACOSX/Figure 4-source data/._Figure 4 C Western Blot Source Data
- Figure 4-source data/Figure 4D.xml
- __MACOSX/Figure 4-source data/._Figure 4D.xml
- Figure 4-source data/Figure 4A.xlsx
- __MACOSX/Figure 4-source data/._Figure 4A.xlsx
- Figure 4-source data/Figure 4B.xlsx
- __MACOSX/Figure 4-source data/._Figure 4B.xlsx
