# Supplementary material for: SLC38A2 provides proline to fulfill unique synthetic demands arising during osteoblast differentiation and bone formation
Source: eLife. 2022 Mar 9;11:e76963. doi: 10.7554/eLife.76963 (PMC9007586; doi:10.7554/eLife.76963)
Supplement: Figure 4—source data 1. [file elife-76963-fig4-data1.zip › Figure 4-source data/Figure 4B.xlsx]

## Sheet: Sheet1
sgLuc	sgSlc38a2
90.9715	53.462
114.607	50.75
94.4215	53.7332
107.804	76.984
97.6558	74.6511
94.5401
