# Supplementary material for: SLC38A2 provides proline to fulfill unique synthetic demands arising during osteoblast differentiation and bone formation
Source: eLife. 2022 Mar 9;11:e76963. doi: 10.7554/eLife.76963 (PMC9007586; doi:10.7554/eLife.76963)
Supplement: Figure 4—figure supplement 1—source data 1. [file elife-76963-fig4-figsupp1-data1.zip]

Archive with 44 entries (39 files):
- Figure 4 Supplement-source data/
- Figure 4 Supplement-source data/Figure 4 Supplement 1I.xlsx
- __MACOSX/
- __MACOSX/Figure 4 Supplement-source data/
- __MACOSX/Figure 4 Supplement-source data/._Figure 4 Supplement 1I.xlsx
- Figure 4 Supplement-source data/Figure 4 Supplement 1E.xlsx
- __MACOSX/Figure 4 Supplement-source data/._Figure 4 Supplement 1E.xlsx
- Figure 4 Supplement-source data/.DS_Store
- __MACOSX/Figure 4 Supplement-source data/._.DS_Store
- Figure 4 Supplement-source data/Figure 4 Supplement 1D.xlsx
- __MACOSX/Figure 4 Supplement-source data/._Figure 4 Supplement 1D.xlsx
- Figure 4 Supplement-source data/Figure 4 Supplement 1H.xlsx
- __MACOSX/Figure 4 Supplement-source data/._Figure 4 Supplement 1H.xlsx
- Figure 4 Supplement-source data/Figure 4 Supplement 1C.xlsx
- __MACOSX/Figure 4 Supplement-source data/._Figure 4 Supplement 1C.xlsx
- Figure 4 Supplement-source data/Figure 4 Supplement 1A.xlsx
- __MACOSX/Figure 4 Supplement-source data/._Figure 4 Supplement 1A.xlsx
- Figure 4 Supplement-source data/Figure 4 Supplement 1F Western Blot Source data/
- Figure 4 Supplement-source data/Figure 4 Supplement 1F Western Blot Source data/.DS_Store
- __MACOSX/Figure 4 Supplement-source data/Figure 4 Supplement 1F Western Blot Source data/
- __MACOSX/Figure 4 Supplement-source data/Figure 4 Supplement 1F Western Blot Source data/._.DS_Store
- Figure 4 Supplement-source data/Figure 4 Supplement 1F Western Blot Source data/Figure 4 Supplement 1F pS6.tif
- __MACOSX/Figure 4 Supplement-source data/Figure 4 Supplement 1F Western Blot Source data/._Figure 4 Supplement 1F pS6.tif
- Figure 4 Supplement-source data/Figure 4 Supplement 1F Western Blot Source data/Figure 4 Supplement 1F S6.tif
- __MACOSX/Figure 4 Supplement-source data/Figure 4 Supplement 1F Western Blot Source data/._Figure 4 Supplement 1F S6.tif
- Figure 4 Supplement-source data/Figure 4 Supplement 1F Western Blot Source data/Figure 4 Supplement 1F PHGDH.tif
- __MACOSX/Figure 4 Supplement-source data/Figure 4 Supplement 1F Western Blot Source data/._Figure 4 Supplement 1F PHGDH.tif
- Figure 4 Supplement-source data/Figure 4 Supplement 1F Western Blot Source data/Figure 4 Supplement 1F EIF2A.tif
- __MACOSX/Figure 4 Supplement-source data/Figure 4 Supplement 1F Western Blot Source data/._Figure 4 Supplement 1F EIF2A.tif
- Figure 4 Supplement-source data/Figure 4 Supplement 1F Western Blot Source data/Figure 4 Supplement 1F PAX1.tif
- __MACOSX/Figure 4 Supplement-source data/Figure 4 Supplement 1F Western Blot Source data/._Figure 4 Supplement 1F PAX1.tif
- Figure 4 Supplement-source data/Figure 4 Supplement 1F Western Blot Source data/Figure 4 Supplement 1F AKT.tif
- __MACOSX/Figure 4 Supplement-source data/Figure 4 Supplement 1F Western Blot Source data/._Figure 4 Supplement 1F AKT.tif
- Figure 4 Supplement-source data/Figure 4 Supplement 1F Western Blot Source data/Figure 4 Supplement 1F ATF2.tif
- __MACOSX/Figure 4 Supplement-source data/Figure 4 Supplement 1F Western Blot Source data/._Figure 4 Supplement 1F ATF2.tif
- Figure 4 Supplement-source data/Figure 4 Supplement 1F Western Blot Source data/Figure 4 Supplement 1F EIF4EBP1.tif
- __MACOSX/Figure 4 Supplement-source data/Figure 4 Supplement 1F Western Blot Source data/._Figure 4 Supplement 1F EIF4EBP1.tif
- Figure 4 Supplement-source data/Figure 4 Supplement 1F Western Blot Source data/Figure 4 Supplement 1F OSX.tif
- __MACOSX/Figure 4 Supplement-source data/Figure 4 Supplement 1F Western Blot Source data/._Figure 4 Supplement 1F OSX.tif
- Figure 4 Supplement-source data/Figure 4 Supplement 1F Western Blot Source data/Figure 4 Supplement 1F pEif2a.tif
- __MACOSX/Figure 4 Supplement-source data/Figure 4 Supplement 1F Western Blot Source data/._Figure 4 Supplement 1F pEif2a.tif
- __MACOSX/Figure 4 Supplement-source data/._Figure 4 Supplement 1F Western Blot Source data
- Figure 4 Supplement-source data/Figure 4 Supplement 1G.xlsx
- __MACOSX/Figure 4 Supplement-source data/._Figure 4 Supplement 1G.xlsx
