# Supplementary material for: SLC38A2 provides proline to fulfill unique synthetic demands arising during osteoblast differentiation and bone formation
Source: eLife. 2022 Mar 9;11:e76963. doi: 10.7554/eLife.76963 (PMC9007586; doi:10.7554/eLife.76963)
Supplement: Figure 5—figure supplement 1—source data 1. [file elife-76963-fig5-figsupp1-data1.zip]

Archive with 9 entries (6 files):
- Figure 5 Supplement 1-source data/
- Figure 5 Supplement 1-source data/Figure 5 Supplement 1A.xlsx
- __MACOSX/
- __MACOSX/Figure 5 Supplement 1-source data/
- __MACOSX/Figure 5 Supplement 1-source data/._Figure 5 Supplement 1A.xlsx
- Figure 5 Supplement 1-source data/Figure 5 Supplement 1B.xlsx
- __MACOSX/Figure 5 Supplement 1-source data/._Figure 5 Supplement 1B.xlsx
- Figure 5 Supplement 1-source data/Figure 5 Supplement 1C.xlsx
- __MACOSX/Figure 5 Supplement 1-source data/._Figure 5 Supplement 1C.xlsx
