# Supplementary material for: SLC38A2 provides proline to fulfill unique synthetic demands arising during osteoblast differentiation and bone formation
Source: eLife. 2022 Mar 9;11:e76963. doi: 10.7554/eLife.76963 (PMC9007586; doi:10.7554/eLife.76963)
Supplement: Figure 5—figure supplement 1—source data 1. [file elife-76963-fig5-figsupp1-data1.zip › Figure 5 Supplement 1-source data/Figure 5 Supplement 1B.xlsx]

## Sheet: Sheet1
sgLuc	sgSlc38a2
61.3	69.9
56.4	64
61.5	56.5
