# Supplementary material for: SLC38A2 provides proline to fulfill unique synthetic demands arising during osteoblast differentiation and bone formation
Source: eLife. 2022 Mar 9;11:e76963. doi: 10.7554/eLife.76963 (PMC9007586; doi:10.7554/eLife.76963)
Supplement: Figure 5—figure supplement 2—source data 1. [file elife-76963-fig5-figsupp2-data1.zip]

Archive with 10 entries (5 files):
- Figure 5 Supplement 2-source data/
- Figure 5 Supplement 2-source data/Figure 5 Supplement 2A Western Blot Source Data/
- Figure 5 Supplement 2-source data/Figure 5 Supplement 2A Western Blot Source Data/Figure 5 Supplement 2A SNAT2.tif
- __MACOSX/
- __MACOSX/Figure 5 Supplement 2-source data/
- __MACOSX/Figure 5 Supplement 2-source data/Figure 5 Supplement 2A Western Blot Source Data/
- __MACOSX/Figure 5 Supplement 2-source data/Figure 5 Supplement 2A Western Blot Source Data/._Figure 5 Supplement 2A SNAT2.tif
- Figure 5 Supplement 2-source data/Figure 5 Supplement 2A Western Blot Source Data/Figure 5 Supplement 2A ACTB.tif
- __MACOSX/Figure 5 Supplement 2-source data/Figure 5 Supplement 2A Western Blot Source Data/._Figure 5 Supplement 2A ACTB.tif
- __MACOSX/Figure 5 Supplement 2-source data/._Figure 5 Supplement 2A Western Blot Source Data
