# Supplementary material for: SLC38A2 provides proline to fulfill unique synthetic demands arising during osteoblast differentiation and bone formation
Source: eLife. 2022 Mar 9;11:e76963. doi: 10.7554/eLife.76963 (PMC9007586; doi:10.7554/eLife.76963)
Supplement: Figure 5—figure supplement 3—source data 1. [file elife-76963-fig5-figsupp3-data1.zip]

Archive with 14 entries (9 files):
- Figure 5 Supplement 3-source data/
- Figure 5 Supplement 3-source data/Figure 5 Supplement 3A Western Blot Source Data /
- Figure 5 Supplement 3-source data/Figure 5 Supplement 3A Western Blot Source Data /.DS_Store
- __MACOSX/
- __MACOSX/Figure 5 Supplement 3-source data/
- __MACOSX/Figure 5 Supplement 3-source data/Figure 5 Supplement 3A Western Blot Source Data /
- __MACOSX/Figure 5 Supplement 3-source data/Figure 5 Supplement 3A Western Blot Source Data /._.DS_Store
- Figure 5 Supplement 3-source data/Figure 5 Supplement 3A Western Blot Source Data /Figure 5 Supplement 3A SNAT2.tif
- __MACOSX/Figure 5 Supplement 3-source data/Figure 5 Supplement 3A Western Blot Source Data /._Figure 5 Supplement 3A SNAT2.tif
- Figure 5 Supplement 3-source data/Figure 5 Supplement 3A Western Blot Source Data /Figure 5 Supplement 3A ACTB.tif
- __MACOSX/Figure 5 Supplement 3-source data/Figure 5 Supplement 3A Western Blot Source Data /._Figure 5 Supplement 3A ACTB.tif
- __MACOSX/Figure 5 Supplement 3-source data/._Figure 5 Supplement 3A Western Blot Source Data 
- Figure 5 Supplement 3-source data/Figure 5 Supplement 3B.xlsx
- __MACOSX/Figure 5 Supplement 3-source data/._Figure 5 Supplement 3B.xlsx
